# Supplementary material for: Testing the limits of gradient sensing
Source: PLoS Comput Biol. 2017 Feb 16;13(2):e1005386. doi: 10.1371/journal.pcbi.1005386 (PMC5347372; doi:10.1371/journal.pcbi.1005386)
Supplement: S1 DataSet — This ZIP archive contains Matlab formatted data files and Matlab scripts (with instructions) needed to generate the curves shown in Figs 2 & 3. This archive also contains a DOCX file with more detailed information. See also ‘S5 DataSet’, ‘S6 DataSet’ and ‘S7 DataSet’. (ZIP) [file pcbi.1005386.s006.zip]

Archive with 6 entries (6 files):
- ReadMe Figs 2 & 3.docx
- DataSet3.mat
- DataSet4.mat
- DataSet5.mat
- Fig2.m
- Fig3.m
