# Supplementary material for: Testing the limits of gradient sensing
Source: PLoS Comput Biol. 2017 Feb 16;13(2):e1005386. doi: 10.1371/journal.pcbi.1005386 (PMC5347372; doi:10.1371/journal.pcbi.1005386)
Supplement: S1 DataSet — This ZIP archive contains Matlab formatted data files and Matlab scripts (with instructions) needed to generate the curves shown in Figs 2 & 3. This archive also contains a DOCX file with more detailed information. See also ‘S5 DataSet’, ‘S6 DataSet’ and ‘S7 DataSet’. (ZIP) [file pcbi.1005386.s006.zip › Fig2.m]

%% "Testing the Limits of Gradient Sensing" - VV Lakhani, TC Elston
% PLoS Computational Biology (2017)
% UNC - Chapel Hill Department of Pharmacology
%
% Timothy_Elston@med.unc.edu
% Vinal.Lakhani@gmail.com


%% Fig 2A - Plot Trajectories

simID = 0;  %Index of which Sim to plot.    0 = All

figure;
hold on;
xlabel('Time (min)');
set(gca, 'XLim',[t(1) t(numel(t))]/60);
%Plot simulation data
if (simID == 0)
    j = 1:nCells;
else
    j = simID;
end
for i=j
    plot(t/60, noft(:,i), 'Color',Colors(i,:));
end

%Plot theoretical lines
tempnoft = noft(:,j);
Htheory = plot([t(1) t(numel(t))]/60, [neq neq], '--k', 'LineWidth',2);
plot([t(1) t(numel(t))]/60, (neq-sqrt(theo_varn))*[1 1], '--k');
plot([t(1) t(numel(t))]/60, (neq+sqrt(theo_varn))*[1 1], '--k');
Hsim = plot([t(1) t(numel(t))]/60, (mean(tempnoft(:)))*[1 1], '-k', 'LineWidth',2);
plot([t(1) t(numel(t))]/60, (mean(tempnoft(:))-std(tempnoft(:)))*[1 1], '-k');
plot([t(1) t(numel(t))]/60, (mean(tempnoft(:))+std(tempnoft(:)))*[1 1], '-k');
ylabel('Receptor Occupancy');
legend([Htheory Hsim],{'Theoretical', 'Simulation'}, 'Location','Best');
    
if (simID == 0)
%     legend(num2str([1:nCells]'), 'Location','Best');
    title(sprintf('Trajectories of %i Cells', nCells));
else
    legend(num2str(simID), 'Location','Best');
    title(sprintf('Trajectory of Cell %i', simID));
end
box;
set(gca, 'XMinorTick','on', 'YMinorTick','on');
hold off;


%% Fig 2B - PDF of Trajectories
%Histogram -> normalized (divide by (n_samples * binsize)) into Probability Density Function
%Consider all cells & all times; e.g. whole 'noft'
%Compare to theory

bnwdth = 5;    %Bin Width - #Ste2*


%Calculations
nbns = floor((max(noft(:)) - min(noft(:)))/bnwdth); %num bins
[counts, bns] = hist(noft(:), nbns);    %Tally - get counts & bin centers
bnwdthReal = bns(2) - bns(1); %Actual, used Bin Width
probs = counts/(numel(noft(:))*bnwdthReal);    %Prob Densities
theo_probs = normpdf(bns, neq,sqrt(theo_varn)); %Theoretical PDF: Gaussian Dist with 'neq' mean & 'theo_varn' variance


%Plot
figure;
hold on;
xlabel('Receptor Occupancy');
ylabel('Probability');
set(gca, 'XLim',[min(noft(:)) max(noft(:))], 'XMinorTick','on');
set(gca, 'YMinorTick','on');
    %Plot PDFs
HData = area(bns, probs, 'LineStyle','-', 'LineWidth',2);
set(HData, 'FaceColor','b');
alpha 0.5;
HTheo = plot(bns, normpdf(bns,neq,sqrt(theo_varn)), '-r','LineWidth',2);
    %Plot Means & +/- 1 StdDev
ylims = get(gca, 'YLim');
plot(mean(noft(:))*[1 1], ylims, '-k', 'LineWidth',2);    %Mean
plot((mean(noft(:))+std(noft(:)))*[1 1], ylims, '-k');  %Mean + StdDev
plot((mean(noft(:))-std(noft(:)))*[1 1], ylims, '-k');  %Mean - StdDev

hold off;
title(sprintf('%d Cells for %g min', size(noft,2), T/60));
legend([HTheo HData],{'Theoretical', 'Simulation'}, 'Location','Best');


%% Fig 2C - Time-averaged Trajectories [OPT: Running]
%	each simulation's n_T with deviation

simID = 0;  %Index of which Sim to plot.	0 = All
errbrs = false;  %Plot error dashed lines?
tavgindx = 60;   %T_avg window = Tavg(tavgindx)      = 0 for Running T_avg
    %Running T_avg plots incorrect Std Devs & Empirical Means

if(tavgindx==0)
    run_t = zeros(numel(Tavg), nCells);  %running n_T for each sim
    toplot = 1:numel(Tavg);
else
    run_t = zeros(numel(Tavg)-tavgindx+1, nCells);  %n_T for each sim
    toplot = tavgindx:numel(Tavg);
end

if(tavgindx==0) %Running T_avg
    for k=1:numel(Tavg)
        run_t(k,:) = nt(Tavg(k),:,k);
    end

    BSdev_t = sqrt(Berezhkovskii) * theo_varn;	%Berezhkovskii time-averaged deviation from neq
    dev_t = devnt;
else	%T_avg
    run_t = nt(Tavg(toplot), :, tavgindx);

    BSdev_t = sqrt(Berezhkovskii(tavgindx)) * theo_varn;
    dev_t = devnt(tavgindx);
end


%Plot n_T(t)
h = nan(numel(nCells),3*errbrs);
figure;
hold on;
xlabel('Time (min)');
if (simID == 0)
    j = 1:nCells;
else
    j = simID;
end
for j=j
    h(j,1)=plot(Tavg(toplot)/60, run_t(:,j), 'Color',Colors(j,:), 'Marker','.', 'MarkerSize',10);
    if(errbrs)
        h(j,2)=plot(Tavg(toplot)/60, run_t(:,j)+dev_t, 'Color',Colors(j,:), 'LineStyle','--', 'MarkerSize',10);
        h(j,3)=plot(Tavg(toplot)/60, run_t(:,j)-dev_t, 'Color',Colors(j,:), 'LineStyle','--', 'MarkerSize',10);
    end
end
if(tavgindx==0)
    title('Running T_{avg}');
else
    title(sprintf('T_{avg} of %g s', Tavg(tavgindx)));
end
%Plot Means & Std Devs
Htheory = plot([t(1) t(numel(t))]/60, neq*[1 1], '--k', 'LineWidth',2);
plot([t(1) t(numel(t))]/60, (neq-BSdev_t)*[1 1], '--k');
plot([t(1) t(numel(t))]/60, (neq+BSdev_t)*[1 1], '--k');
Hsim = plot([t(1) t(numel(t))]/60, mean(run_t(:))*[1 1], '-k', 'LineWidth',2);
plot([t(1) t(numel(t))]/60, (mean(run_t(:))-std(run_t(:)))*[1 1], '-k');
plot([t(1) t(numel(t))]/60, (mean(run_t(:))+std(run_t(:)))*[1 1], '-k');
ylabel('Receptor Occupancy');
xlim([t(1) t(numel(t))]/60);
legend([Htheory Hsim],{'Theoretical', 'Simulation'}, 'Location','Best');
hold off;

if(tavgindx==0)
    figure;
    hold on;
    xlabel('Time (min)');
    ylabel('Deviation of Time-averaged n');
    title('Size of Error Bars (Dev from neq)');    
    plot(Tavg/60, dev_t, 'b', 'LineStyle','--', 'Marker','.', 'MarkerSize',15);
    plot(Tavg/60, BSdev_t, '-.k', 'MarkerSize',15);
    plot([tauN tauN]/60, get(gca,'Ylim'), '--m');
    xlim([t(1) t(numel(t))]/60);
    legend(SaveName, 'Berezhkovskii', 'Location','Best');
    hold off;
end


%% Fig 2D - PDF of Time-averaged Trajectories
%Must run the previous cell (Plot Time-averaged Trajectories) before
%running this cell.
if ~exist('tavgindx','var')
    error('No time-averaged trajectories have been calculated');
end

%Plot PDF (not if tavgindx=0)
if(tavgindx == 0)
    error('Cannot do a histogram on running time-average trajectories.\nChange "tavgindx" to non-zero value');
end
bnwdth=5;
    %calculations
nbns = floor((max(run_t(:)) - min(run_t(:)))/bnwdth); %num bins
[counts, bns] = hist(run_t(:), nbns);    %Tally - get counts & bin centers
bnwdthReal = bns(2) - bns(1); %Actual, used Bin Width
probs = counts/(numel(run_t(:))*bnwdthReal);    %Prob Densities
theo_probs = normpdf(bns, neq,BSdev_t); %Theoretical PDF: Gaussian Dist with 'neq' mean & 'BSdevnt(tavgindx)' std dev
    %plot
figure;
hold on;
xlabel('Receptor Occupancy');
ylabel('Probability');
set(gca, 'XLim',[min(run_t(:)) max(run_t(:))], 'XMinorTick','on', 'YLim',[0 max(max(probs(:)),max(theo_probs(:)))]);
set(gca, 'YMinorTick','on');
    %Plot PDFs
HData = area(bns, probs, 'LineStyle','-', 'LineWidth',2);
set(HData, 'FaceColor','b');
alpha 0.5;
HTheo = plot(bns, normpdf(bns,neq,BSdev_t), '-r','LineWidth',2);
    %Plot Means & +/- 1 StdDev
ylims = get(gca, 'YLim');
plot(mean(run_t(:))*[1 1], ylims, '-k', 'LineWidth',2);    %Mean
plot((mean(run_t(:))+std(run_t(:)))*[1 1], ylims, '-k');  %Mean + StdDev
plot((mean(run_t(:))-std(run_t(:)))*[1 1], ylims, '-k');  %Mean - StdDev
hold off;
title(sprintf('%d Cells for %g min', size(run_t,2), T/60));
legend([HTheo HData],{'Theoretical', 'Simulation'}, 'Location','Best');
