# Supplementary material for: Testing the limits of gradient sensing
Source: PLoS Comput Biol. 2017 Feb 16;13(2):e1005386. doi: 10.1371/journal.pcbi.1005386 (PMC5347372; doi:10.1371/journal.pcbi.1005386)
Supplement: S1 DataSet — This ZIP archive contains Matlab formatted data files and Matlab scripts (with instructions) needed to generate the curves shown in Figs 2 & 3. This archive also contains a DOCX file with more detailed information. See also ‘S5 DataSet’, ‘S6 DataSet’ and ‘S7 DataSet’. (ZIP) [file pcbi.1005386.s006.zip › Fig3.m]

%% "Testing the Limits of Gradient Sensing" - VV Lakhani, TC Elston
% PLoS Computational Biology (2017)
% UNC - Chapel Hill Department of Pharmacology
%
% Timothy_Elston@med.unc.edu
% Vinal.Lakhani@gmail.com


%% Fig 3A - Plot CV^2 vs T_avg
%for all Theoretical Models and Simulation Data (from Fig 2)

Berg1 = 3./(5*pi*D*r*(c*0.6022)*Tavg);
Wingreen = 1./(4*pi*D*r*(c*0.6022)*Tavg);
if ( (exist('keb','var')) && ~(isempty(keb)) )
    Berg2 = (1 + kon*c/(koff+keb))*1./(pi*D*r*(c*0.6022)*Tavg);
    Bialek = (2./(kon*c*Tavg))*(1 + kon*c/(koff+keb)) + 1./(pi*D*r*(c*0.6022)*Tavg);
%     Berezhkovskii = (2./(N*kon*c*Tavg))*(1 + kon*c/(koff+keb)) + (1./(2*pi*D*r*(c*0.6022)*Tavg))*(1 + kon*c/(N*(koff+keb)));
    Kaizu = (2./(kon*c*Tavg))*(1 + kon*c/(koff+keb)) + (1./(2*pi*D*r*(c*0.6022)*Tavg))*(1 + kon*c/(koff+keb));  %will basically be on top of Bialek
else
    Berg2 = (1 + kon*c/koff)*1./(pi*D*r*(c*0.6022)*Tavg);
    Bialek = (2./(kon*c*Tavg))*(1 + kon*c/koff) + 1./(pi*D*r*(c*0.6022)*Tavg);
%     Berezhkovskii = (2./(N*kon*c*Tavg))*(1 + kon*c/(koff)) + (1./(2*pi*D*r*(c*0.6022)*Tavg))*(1 + kon*c/(N*koff));
    Kaizu = (2./(kon*c*Tavg))*(1 + kon*c/koff) + (1./(2*pi*D*r*(c*0.6022)*Tavg))*(1 + kon*c/koff);  %will basically be on top of Bialek
end

figure;
hold on;
xlabel('Time-Averaging Interval T (min)');
ylabel('CV^2');
% title('Variance from Time-averaging / Instantaneous Variance');
ylim([0 10]);
ylim([0 0.0005]);
% ylim([0 0.00005]);
% ylim([0 0.000001]);
plot(Tavg/60, Berezhkovskii, '-k', 'LineWidth',2, 'LineWidth',2);
% plot(Tavg/60, Berg1, '-r', 'LineWidth',2, 'LineWidth',2);
plot(Tavg/60, Berg2, '-r', 'LineWidth',2, 'LineWidth',2);
% plot(Tavg/60, Bialek, '-g', 'LineWidth',2, 'LineWidth',2);
plot(Tavg/60, Wingreen, '-c', 'LineWidth',2, 'LineWidth',2);
% plot(Tavg/60, Kaizu, '-m', 'LineWidth',2, 'LineWidth',2);
plot(Tavg/60, CV2, 'b', 'Marker','.', 'MarkerSize',15);
plot([tauN tauN]/60, ylim, '--k');
% legend('Berezhkovskii', 'Berg Diffusion', 'Berg Rxn', 'Scaled Bialek', 'Wingreen', 'Scaled Kaizu', 'Simulation');
% legend('Berezhkovskii', 'Berg', 'Bialek', 'Endres', 'Kaizu', 'Simulation');
legend('Berezhkovskii', 'Berg', 'Endres', 'Simulation');
% legend('Berezhkovskii', SaveName);
box;
set(gca, 'XMinorTick','on', 'YMinorTick','on');
hold off;


%% Figs 3B-D - Plot Time-averaged Standard Deviation vs T_avg
%for Berezhovskii/Szabo Model and Simulation Data
stderr = true;	%Plot standard error?   true || false

BSdevnt = sqrt(Berezhkovskii)*theo_varn;
figure;
hold on;
xlim([t(1) t(numel(t))]/60);
ylim([0 100]);
HTheo = plot(Tavg/60, BSdevnt, 'k-', 'LineWidth',3);
% plot(Tavg/60, devnt, 'b-', 'MarkerSize',15);
HTau = plot([tauN tauN]/60, get(gca, 'YLim'), '--k', 'LineWidth',2);
if stderr
    stderr = devnt ./ sqrt(smplsz);
    HErr = plot(Tavg/60, devnt+stderr, '.r--', 'MarkerSize',15);
    plot(Tavg/60, devnt-stderr, '.r--', 'MarkerSize',15);
    HSim = plot(Tavg/60, devnt, '.b-', 'MarkerSize',10);
    legend([HTheo, HSim, HErr, HTau],'Theoretical', 'Simulations', 'Sim. Error Bars', '{\tau}_N Relaxation Time', 'Location','Best');
else
    HSim = plot(Tavg/60, devnt, '.b-', 'MarkerSize',15);
    legend([HTheo, HSim, HTau],'Theoretical', 'Simulations', '{\tau}_N Relaxation Time', 'Location','Best');
end
xlabel('Time-Averaging Interval T (min)');
ylabel('Time-Averaged  \sigma_n');
% legend('Theoretical', 'Ligand Released', 'Ligand Absorbed', '{\tau}_N Relaxation Time', 'Location','Best');
box;
set(gca, 'XMinorTick','on', 'YMinorTick','on');
hold off;
