# Supplementary material for: Testing the limits of gradient sensing
Source: PLoS Comput Biol. 2017 Feb 16;13(2):e1005386. doi: 10.1371/journal.pcbi.1005386 (PMC5347372; doi:10.1371/journal.pcbi.1005386)
Supplement: S2 DataSet — This ZIP archive contains Matlab formatted data files and Matlab scripts (with instructions) needed to generate the curves shown in Figs 4, 5 & 8. This archive also contains a DOCX file with more detailed information. See also ‘S8 DataSet’, ‘S9 DataSet’, ‘S10 DataSet’, ‘S11 DataSet’ and ‘S12 DataSet’. (ZIP) [file pcbi.1005386.s007.zip]

Archive with 7 entries (7 files):
- DataSet6.mat
- DataSet7.mat
- DataSet7_Grad.mat
- DataSet8.mat
- DataSet9.mat
- Figs4_5_8.m
- ReadMe Figs 4, 5 & 8.docx
