# Supplementary material for: Testing the limits of gradient sensing
Source: PLoS Comput Biol. 2017 Feb 16;13(2):e1005386. doi: 10.1371/journal.pcbi.1005386 (PMC5347372; doi:10.1371/journal.pcbi.1005386)
Supplement: S2 DataSet — This ZIP archive contains Matlab formatted data files and Matlab scripts (with instructions) needed to generate the curves shown in Figs 4, 5 & 8. This archive also contains a DOCX file with more detailed information. See also ‘S8 DataSet’, ‘S9 DataSet’, ‘S10 DataSet’, ‘S11 DataSet’ and ‘S12 DataSet’. (ZIP) [file pcbi.1005386.s007.zip › Figs4_5_8.m]

%% "Testing the Limits of Gradient Sensing" - VV Lakhani, TC Elston
% PLoS Computational Biology (2017)
% UNC - Chapel Hill Department of Pharmacology
%
% Timothy_Elston@med.unc.edu
% Vinal.Lakhani@gmail.com


%% Figs 4A-B, 8 - Plot Average [pheromone] for a single yz-norm vs x-position
%Must load a DataSet[6,7,12,13]_Grad.mat data file here

whchr = 1.0;      %(um) yz-norm       0< yz-norm <= 5

whchi = ceil(whchr/dr);
figure;
hold on;
LgndH(1) = plot(ex-5, theomeanCs(whchi,:), '--k', 'LineWidth',2); %Only this yz-norm
LgndH(2) = plot(ex-5, meanCs(whchi,:), '.-r', 'LineWidth',2);   %Only this yz-norm
errorbar(ex-5, meanCs(whchi,:), stdCs(whchi,:)./sqrt(size(allcurrCs,3)*size(allcurrCs,4)), 'r');
LgndStr{1} = 'Theoretical';
LgndStr{2} = sprintf('\\rho = %g \\mum', ar(whchi));
set(gca, 'XLim',[0 dx*m]-5, 'FontSize',14, 'Box','on', 'XMinorTick','on', 'YMinorTick','on', 'YLim',[4 10]);
set(gca, 'XTick',[-5:2.5:5], 'XTickLabel',[-5:2.5:5]);
xlabel('X-pos (\mum)');
ylabel('Concentration (nM)');
legend(LgndH, LgndStr, 'Location','Best');
hold off;

%% Figs 4C-D & 5 - Plot PDF of # Ste2* in front & back
%PDF - probability density function
%Must load a DataSet[6-9].mat data file here

%(Histograms)
bnwdth = 5;    %Bin Width - #Ste2*


%Calculations
nbnsf = floor((max(noftf(:)) - min(noftf(:)))/bnwdth); %num bins
nbnsb = floor((max(noftb(:)) - min(noftb(:)))/bnwdth);
[countsf, bnsf] = hist(noftf(:), nbnsf);    %Tally - get counts & bin centers
[countsb, bnsb] = hist(noftb(:), nbnsb);
bnwdthRealf = bnsf(2) - bnsf(1); %Actual, used Bin Width
bnwdthRealb = bnsb(2) - bnsb(1);
probsf = countsf/(numel(noftf(:))*bnwdthRealf);    %Prob Densities
probsb = countsb/(numel(noftb(:))*bnwdthRealb);
theo_probsf = normpdf(bnsf, neqf,sqrt(theo_varnf)); %Theoretical PDF: Gaussian Dist with 'neq' mean & 'theo_varn' variance
theo_probsb = normpdf(bnsb, neqb,sqrt(theo_varnb));


%Plot
figure;
hold on;
xlabel('Receptor Occupancy');
ylabel('Probability');
set(gca, 'XLim',[min(noftb(:)) max(noftf(:))], 'XMinorTick','on');
set(gca, 'YMinorTick','on');
    %front PDFs
HDataf = area(bnsf, probsf, 'LineStyle','-', 'EdgeColor','none', 'LineWidth',2);    %Empirical PDF
set(HDataf, 'FaceColor','r');
alpha 0.25;
HTheof = plot([2480:bnsf(1) bnsf], normpdf([2480:bnsf(1) bnsf],neqf,sqrt(theo_varnf)), '--m','LineWidth',2);  %Theoretical PDF
HTheof = plot(bnsf, normpdf(bnsf,neqf,sqrt(theo_varnf)), '--m','LineWidth',2);  %Theoretical PDF
    %back PDFs
HDatab = area(bnsb, probsb, 'LineStyle','-', 'EdgeColor','none', 'LineWidth',2);
set(HDatab, 'FaceColor','b');
alpha 0.25;
HTheob = plot([bnsb bnsb(end):2520], normpdf([bnsb bnsb(end):2520],neqb,sqrt(theo_varnb)), '--c','LineWidth',2);
HTheob = plot(bnsb, normpdf(bnsb,neqb,sqrt(theo_varnb)), '--c','LineWidth',2);

    %front Means
ylims = get(gca, 'YLim');
plot(emp_neqf*[1 1], ylims, '-r', 'LineWidth',1);    %Mean
    %back Means
plot(emp_neqb*[1 1], ylims, '-b', 'LineWidth',1);

hold off;
box on;
title(sprintf('%d Cells for %g min', size(noftb,2), T/60));
legend([HDataf HDatab],{'Front Half', 'Back Half',}, 'Location','Best');
