# Supplementary material for: Testing the limits of gradient sensing
Source: PLoS Comput Biol. 2017 Feb 16;13(2):e1005386. doi: 10.1371/journal.pcbi.1005386 (PMC5347372; doi:10.1371/journal.pcbi.1005386)
Supplement: S3 DataSet — This ZIP archive contains Matlab formatted data files and Matlab scripts (with instructions) needed to generate the curves shown in Figs 6, 7 & 10. This archive also contains a DOCX file with more detailed information. (ZIP) [file pcbi.1005386.s008.zip]

Archive with 8 entries (8 files):
- DataSet10.mat
- DataSet11.mat
- DataSet18.mat
- DataSet19.mat
- DataSet20.mat
- DataSet21.mat
- Figs6_7_10.m
- ReadMe Figs 6, 7 & 10.docx
