# Supplementary material for: Testing the limits of gradient sensing
Source: PLoS Comput Biol. 2017 Feb 16;13(2):e1005386. doi: 10.1371/journal.pcbi.1005386 (PMC5347372; doi:10.1371/journal.pcbi.1005386)
Supplement: S3 DataSet — This ZIP archive contains Matlab formatted data files and Matlab scripts (with instructions) needed to generate the curves shown in Figs 6, 7 & 10. This archive also contains a DOCX file with more detailed information. (ZIP) [file pcbi.1005386.s008.zip › Figs6_7_10.m]

%% "Testing the Limits of Gradient Sensing" - VV Lakhani, TC Elston
% PLoS Computational Biology (2017)
% UNC - Chapel Hill Department of Pharmacology
%
% Timothy_Elston@med.unc.edu
% Vinal.Lakhani@gmail.com


%% Pre-Process Needed
%Figs 6 & 7 only
%Run this section once (for each dataset) before running any section below.
%After running once, the analyzed data will be saved for future use.
%Should take <10min (depending on machine) and generate files of size:
%   ~700 MB for DataSet10
%   ~2.5 GB for DataSet11
%Load a DataSet[10,11].mat data file here
% Calculate Time-Average AvgC

Tavg = 10:10:T;

tic;
%Pre-allocate
TavgAvgC = nan(numel(t),3,nCells,numel(Tavg));
TavgAvgCMag = nan(numel(t),1,nCells,numel(Tavg));
TavgAvgCDir = nan(numel(t),3,nCells,numel(Tavg));

%PreCalc AvgC
AvgC = nan(numel(t),3,nCells);      %Recover AvgC = AvgCMag * AvgCDir
AvgC(:,1,:) = bsxfun(@times, AvgCMag, AvgCDir(:,1,:));
AvgC(:,2,:) = bsxfun(@times, AvgCMag, AvgCDir(:,2,:));
AvgC(:,3,:) = bsxfun(@times, AvgCMag, AvgCDir(:,3,:));
Tavgsteps = double( int32(Tavg/dt) ); %number of files per Tavg
fprintf('Finished Malloc & Pre-calculations %g s\nBegin Time-averaging ...\n', toc);

%Calculate Time-averages
lap=tic;
for k=1:numel(Tavg)
    for j=(Tavgsteps(k)):numel(t)
        TavgAvgC(j,1,:,k) = (dt/Tavg(k)) * sum(AvgC((j-Tavgsteps(k)+1):j,1,:)); %Time-average x for all possible time windows
        TavgAvgC(j,2,:,k) = (dt/Tavg(k)) * sum(AvgC((j-Tavgsteps(k)+1):j,2,:)); %Time-average y for all possible time windows
        TavgAvgC(j,3,:,k) = (dt/Tavg(k)) * sum(AvgC((j-Tavgsteps(k)+1):j,3,:)); %Time-average z for all possible time windows
    end
	TavgAvgCMag(:,1,:,k) = sqrt(sum(TavgAvgC(:,:,:,k).^2, 2));  %Get TavgAvgCMag
    TavgAvgCDir(:,1,:,k) = bsxfun(@rdivide,TavgAvgC(:,1,:,k),TavgAvgCMag(:,1,:,k)); %Get TavgAvgCDir (x)
    TavgAvgCDir(:,2,:,k) = bsxfun(@rdivide,TavgAvgC(:,2,:,k),TavgAvgCMag(:,1,:,k)); %Get TavgAvgCDir (y)
    TavgAvgCDir(:,3,:,k) = bsxfun(@rdivide,TavgAvgC(:,3,:,k),TavgAvgCMag(:,1,:,k)); %Get TavgAvgCDir (z)
    
    if(mod(k,100) == 0)
        fprintf('Done %i out of %i\nTime Spent: %g seconds\n', k, numel(Tavg), toc(lap));
        lap=tic;
    end
end
TavgAvgCMag2 = TavgAvgCMag;
TavgCosTheta = TavgAvgC(:,1,:,:)./TavgAvgCMag2;  %x
% TavgCosTheta = TavgAvgC(:,2,:,:)./TavgAvgCMag2;  %y
% TavgCosTheta = TavgAvgC(:,3,:,:)./TavgAvgCMag2;  %z
% TavgTheta = acos(TavgTheta);
TavgAvgCMag = reshape(TavgAvgCMag,[numel(t) nCells numel(Tavg)]);
TavgCosTheta = reshape(TavgCosTheta,[numel(t) nCells numel(Tavg)]);
fprintf('Done Calculating Time-averages.  Since start: %g seconds\n', toc);

%Save
buffer = sprintf('%s_processed.mat', SaveName);
save(buffer, 'AvgC', 'AvgCDir', 'AvgCMag', 'TavgAvgC', 'TavgAvgCDir', 'TavgAvgCMag', 'TavgAvgCMag2', 'TavgCosTheta', ...
    'Tavg', 'Tavgsteps', 'nCells', 'Colors', ...
    'dt', 't', 'T', 'r', 'grad', 'frmnote', 'SaveName', '-v7.3');


%% Figs 6B,6C,6E,6F - Angular Deviation (Theta)
%Must	1) load DataSet10_processed.mat data file here OR
%       2) continue from previous section (titled "Pre-Calculation Needed")

% Plot Trajectory (& PDF) for T_avg Theta [OPT: Instantaneous]
%Fig 6B,6C - set 'whchTavg = 0' and 'whchClls = 0';
%Fig 6E,6F - set 'whchTavg = 600' (10min) and 'whchClls = 0';

%USER OPTIONS
bnwdth = 0.005;    %Bin Width - COS(theta)
whchTavg = 10*60;   %(s) Length of time to Tavg     0 = Instantaneous
whchClls = 0;   %Which Cell?    0 = All cells


%Get Data
whchk = ceil(whchTavg/(Tavg(2)-Tavg(1)));
if(whchk == 0)
    costheta_t = AvgC(:,1,:)./AvgCMag;    %Inst CosTheta
else
    costheta_t = TavgCosTheta(Tavgsteps(whchk):numel(t),:,whchk);
end
if(whchClls == 0)
    whchClls = 1:nCells;
end
%Calculations
nbns = floor((max(costheta_t(:)) - min(costheta_t(:)))/bnwdth); %num bins
[counts, bns] = hist(costheta_t(:), nbns);    %Tally - get counts & bin centers
bnwdthReal = bns(2) - bns(1); %Actual, used Bin Width
probs = counts/(numel(costheta_t(:)));    %Prob Densities

% Plot theta Trajectory
if whchk==0
    %Instantaneous
    figure;
    hold on;
    for(i=whchClls)
        plot(t/60, (180/pi)*acos(costheta_t(:,1,i)), 'Color',Colors(i,:), 'Marker','.', 'MarkerSize',10);
    end
    hold off;
    title('Instantaneous');
else
    %T-avg
    figure;
    hold on;
    for(i=whchClls)
        plot(t(Tavgsteps(whchk):numel(t))/60, (180/pi)*acos(costheta_t(:,i)), 'Color',Colors(i,:), 'Marker','.', 'MarkerSize',10);
    end
    hold off;
    title(sprintf('Time-average for %g min', Tavg(whchk)/60));
end
xlabel('Time (min)');
ylabel('Angular Deviation (\circ)');
box;
set(gca, 'XMinorTick','on', 'YMinorTick','on');

% Plot theta PDF
figure;
hold on;
xlabel('Angular Deviation (\circ)');
ylabel('Probability');
% set(gca, 'XLim',[min(costheta_t(:)) max(costheta_t(:))]);
set(gca, 'XMinorTick','on', 'YMinorTick','on');
    %PDF
HData = area(acos(bns)*180/pi, probs, 'LineStyle','-', 'EdgeColor','none', 'LineWidth',2);
% plot(acos(bns)*180/pi, probs, '-r.', 'LineWidth',1);
set(HData, 'FaceColor','b');
alpha 0.25;
    %Mean
ylims = get(gca, 'YLim');
HMean = plot((180/pi)*acos(mean(costheta_t(:)))*[1 1], ylims, '-r', 'LineWidth',1);    %Mean
hold off;
box on;
if (whchk == 0)
    title('Instantaneous');
else
    title(sprintf('Time-average for %g min', Tavg(whchk)/60));
end
legend(HMean,'Mean');


%% Figs 6A,6D - Phase Plane on "theta" vs "phi"
%   elevation = "theta"
%   azimuthal = "phi"
%Must	1) load  DataSet10_processed.mat data file here OR
%       2) continue from section titled "Pre-Calculation Needed"
%See User Options:
% Fig 6A - set 'whchTavg = 0' and 'whchClls = 1';
% Fig 6D - set 'whchTavg = 600' (10min) and 'whchClls = 0';

%USER OPTIONS
whchTavg = 10*60;   %(s) Length of time to Tavg
whchClls = 0;   %Which Cell?    0 = All cells

%Get Data
whchk = ceil(whchTavg/(Tavg(2)-Tavg(1)));
if(whchk == 0)
    [az elev ar] = cart2sph(AvgCDir(:,1,:),AvgCDir(:,2,:),AvgCDir(:,3,:));
else
    [az elev ar] = cart2sph(TavgAvgCDir(Tavgsteps(whchk):numel(t),1,:,whchk),TavgAvgCDir(Tavgsteps(whchk):numel(t),2,:,whchk),...
        TavgAvgCDir(Tavgsteps(whchk):numel(t),3,:,whchk));
end
if(whchClls == 0)
    whchClls = 1:nCells;
end
fprintf('Results\nelevation = %g%c %c %g%c\nazimuthal = %g%c %c %g%c\n', ...
    180*mean(elev(:))/pi,char(176),char(177),180*std(elev(:))/pi,char(176), 180*mean(az(:))/pi,char(176),char(177),180*std(az(:))/pi,char(176));

if whchk==0
    %Instantaneous
    figure;
    hold on;
    for(i=whchClls)
        plot(180*elev(:,i)/pi,180*az(:,i)/pi, 'Color',Colors(i,:));%, 'Marker','.', 'MarkerSize',10);
    end
    hold off;
    title('Instantaneous');
else
    %T-avg
    figure;
    hold on;
    for(i=whchClls)
        plot(180*elev(:,i)/pi,180*az(:,i)/pi, 'Color',Colors(i,:), 'Marker','.', 'MarkerSize',10);
    end
    hold off;
    title(sprintf('Time-average for %g min', Tavg(whchk)/60));
end
xlabel(sprintf('Elevation (%c)',char(176)));
ylabel(sprintf('Azimuthal (%c)',char(176)));
box on;
set(gca, 'XMinorTick','on', 'YMinorTick','on', 'XLim',[-90 90], 'YLim',[-180 180]);


%% Fig 7 - Probability <Ste2*> vector points to +x within threshold
%Must	1) load a DataSet[10,11]_processed.mat data file here OR
%       2) continue from section titled "Pre-Calculation Needed"
%See User Options:
% thresh was set to [30, 60, 90] degrees
% Fig 7A - load DataSet11_processed.mat
% Fig 7B - load DataSet10_processed.mat

%USER OPTIONS
thresh = 60;    %Correct if angle <= 'thresh'	(degrees)
bnwdth = 0.005;    %Bin Width - COS(theta)

% Malloc
Pcrrct = nan(numel(Tavg)+1,1);

%Calculate
    %Instantaneous
costheta_t = AvgC(:,1,:)./AvgCMag;    %Inst CosTheta
nbns = floor((max(costheta_t(:)) - min(costheta_t(:)))/bnwdth); %num bins
[counts, bns] = hist(costheta_t(:), nbns);    %Tally - get counts & bin centers
bns = acos(bns)*(180/pi);
probs = counts/(numel(costheta_t(:)));    %Prob Densities

Pcrrct(1) = sum(probs(bns<=thresh));
    %Time-averaging
for i=1:numel(Tavg)
    costheta_t = TavgCosTheta(Tavgsteps(i):numel(t),:,i);
    nbns = floor((max(costheta_t(:)) - min(costheta_t(:)))/bnwdth); %num bins
    [counts, bns] = hist(costheta_t(:), nbns);    %Tally - get counts & bin centers
    bns = acos(bns)*(180/pi);
    probs = counts/(numel(costheta_t(:)));    %Prob Densities
    
    Pcrrct(i+1) = sum(probs(bns<=thresh));
end

% Plot
figure;
hold on;
plot([0 Tavg]/60, Pcrrct, 'LineWidth',2);
hold off;
xlabel('Length of Time Average (min)');
ylabel('Probability Cell is Correct');
box on;
set(gca, 'XMinorTick','on', 'YMinorTick','on');
ylim = get(gca, 'YLim');
set(gca, 'YLim',[0 1.003]);
title(sprintf('Accurate within %g\\circ', thresh));


%% Fig 10 - Confidence vs time
%No need to "Pre-Process" datasets to run this section.
%Confidence is defined in Eqn 9
% Fig 10A (blue curve) - load DataSet18.mat
% Fig 10B (blue curve) - load DataSet19.mat
% Fig 10A (red curve) - load DataSet20.mat
% Fig 10B (red curve) - load DataSet21.mat

%Pre-Calculations
AvgoldGMetMag = mean(oldGMetMag,3);
fprintf('oldGMetMag: %g +/- %g\n', mean(AvgoldGMetMag(:)), std(AvgoldGMetMag(:)) );

%Plot
fg2 = figure('name','Population-Average Confidence: Old GMetMag', 'NumberTitle','off');
set(fg2, 'PaperPositionMode','auto');
hold on;
plot(t/60, AvgoldGMetMag, '-k', 'LineWidth',2);
hold off;
xlabel('Time (min)');
ylabel('Confidence from old GMetric');
box;
set(gca, 'Box','on', 'XMinorTick','on', 'YMinorTick','on');
title(sprintf('%d Cells\n%g min', nCells, T/60));
