# Supplementary material for: Testing the limits of gradient sensing
Source: PLoS Comput Biol. 2017 Feb 16;13(2):e1005386. doi: 10.1371/journal.pcbi.1005386 (PMC5347372; doi:10.1371/journal.pcbi.1005386)
Supplement: S4 DataSet — This ZIP archive contains Matlab formatted data files and Matlab scripts (with instructions) needed to generate the curves shown in Fig 9. This archive also contains a DOCX file with more detailed information. (ZIP) [file pcbi.1005386.s009.zip]

Archive with 10 entries (9 files):
- ReadMe Fig 9.docx
- DataSet14.mat
- DataSet15.mat
- DataSet16.mat
- DataSet17.mat
- Fig9.m
- PherSte2.m
- shadedErrorBar/
- shadedErrorBar/license.txt
- shadedErrorBar/shadedErrorBar.m
