# Supplementary material for: Testing the limits of gradient sensing
Source: PLoS Comput Biol. 2017 Feb 16;13(2):e1005386. doi: 10.1371/journal.pcbi.1005386 (PMC5347372; doi:10.1371/journal.pcbi.1005386)
Supplement: S4 DataSet — This ZIP archive contains Matlab formatted data files and Matlab scripts (with instructions) needed to generate the curves shown in Fig 9. This archive also contains a DOCX file with more detailed information. (ZIP) [file pcbi.1005386.s009.zip › Fig9.m]

%% "Testing the Limits of Gradient Sensing" - VV Lakhani, TC Elston
% PLoS Computational Biology (2017)
% UNC - Chapel Hill Department of Pharmacology
%
% Timothy_Elston@med.unc.edu
% Vinal.Lakhani@gmail.com


%% Fig 9 - Plot Net (Front-Back) # Ste2* vs time
%Must load a DataSet[14-17].mat data file here
%Be sure
%   1) "PherSte2.m" file is in working directory
%   2) "shadedErrorBar.m" is in working directory
%An additional plot showing the Net # Ste2* for all simulations is
%available in the section below.

if (noftb(1,:) == zeros(1,nCells))  %Get Theoretical Trajectory
    [tout neqoftb] = ode23t(@(time,y) PherSte2(time, y, cb,kon,koff), t', [N 0]);
    neqoftb = neqoftb(:,2);
    [tout neqoftf] = ode23t(@(time,y) PherSte2(time, y, cf,kon,koff), t', [N 0]);
    neqoftf = neqoftf(:,2);
else
    neqoftb = neqb*ones(numel(t),1);
    neqoftf = neqf*ones(numel(t),1);
end

figure;
xlabel('Time (min)');
ylabel('\Deltan = n_{front} - n_{back}');
title(sprintf('Net Trajectories\n%i Cells', nCells));
hold on;
Hsim = shadedErrorBar((t/60),mean((noftf-noftb),2),std((noftf-noftb),0,2));
Htheo = plot(t/60, (neqoftf-neqoftb), '--k', 'LineWidth',2);    %Whole Theoretical (net) Trajectory
hold off;
legend([Htheo Hsim.mainLine], 'Theoretical', 'Mean');
box;
set(gca, 'XMinorTick','on', 'YMinorTick','on');


%% Plot Net [Front-Back] # Ste2* vs time for all simulations
%Must load a DataSet[14-17].mat data file here
%Be sure
%   1) "PherSte2.m" file is in working directory

if (noftb(1,:) == zeros(1,nCells))  %Get Theoretical Trajectory
    [tout neqoftb] = ode23t(@(time,y) PherSte2(time, y, cb,kon,koff), t', [N 0]);
    neqoftb = neqoftb(:,2);
    [tout neqoftf] = ode23t(@(time,y) PherSte2(time, y, cf,kon,koff), t', [N 0]);
    neqoftf = neqoftf(:,2);
else
    neqoftb = neqb*ones(numel(t),1);
    neqoftf = neqf*ones(numel(t),1);
end

figure;
xlabel('Time (min)');
ylabel('\Deltan = n_{front} - n_{back}');
title(sprintf('Net Trajectories\n%i Cells', nCells));
hold on;
for j=1:nCells
    plot((t/60),noftf(:,j) - noftb(:,j), 'Color',Colors(j,:));
end
Hmean = plot((t/60),mean((noftf-noftb),2), '-k', 'LineWidth',2);
% Htheo = plot([t(1) t(numel(t))]/60, (neqf-neqb)*[1 1], '--k', 'LineWidth',2);   %Just Theoretical (net) Equilibrium
Htheo = plot(t/60, (neqoftf-neqoftb), '--k', 'LineWidth',2);    %Whole Theoretical (net) Trajectory
plot([t(1) t(numel(t))]/60, [0 0], '-w', 'LineWidth',1);
hold off;
legend([Htheo Hmean], 'Theoretical', 'Mean');
box;
set(gca, 'XMinorTick','on', 'YMinorTick','on');
