# Supplementary material for: Testing the limits of gradient sensing
Source: PLoS Comput Biol. 2017 Feb 16;13(2):e1005386. doi: 10.1371/journal.pcbi.1005386 (PMC5347372; doi:10.1371/journal.pcbi.1005386)
Supplement: S4 DataSet — This ZIP archive contains Matlab formatted data files and Matlab scripts (with instructions) needed to generate the curves shown in Fig 9. This archive also contains a DOCX file with more detailed information. (ZIP) [file pcbi.1005386.s009.zip › PherSte2.m]

%% "Testing the Limits of Gradient Sensing" - VV Lakhani, TC Elston
% PLoS Computational Biology (2017)
% UNC - Chapel Hill Department of Pharmacology
%
% Timothy_Elston@med.unc.edu
% Vinal.Lakhani@gmail.com

%This is a basic pair of ODEs describing the number of unbound (x(1)) and
%bound (x(2)) receptors. The receptors can bind and unbind; there is a
%constant concentration of substrate.

function dx=PherSte2(t, x, conc,kon,koff)
    dx = NaN(2,1);
    dx(1) = koff*x(2) - kon*conc*x(1);
    dx(2) = kon*conc*x(1) - koff*x(2);
end
