# Supplementary material for: Testing the limits of gradient sensing
Source: PLoS Comput Biol. 2017 Feb 16;13(2):e1005386. doi: 10.1371/journal.pcbi.1005386 (PMC5347372; doi:10.1371/journal.pcbi.1005386)
Supplement: S5 DataSet — This ZIP archive contains a Matlab formatted data file needed to generate Fig 2; this data should be used in conjunction with the files in ‘S1 DataSet’. (ZIP) [file pcbi.1005386.s010.zip]

Archive with 1 entries (1 files):
- DataSet1.mat
