# Supplementary material for: Testing the limits of gradient sensing
Source: PLoS Comput Biol. 2017 Feb 16;13(2):e1005386. doi: 10.1371/journal.pcbi.1005386 (PMC5347372; doi:10.1371/journal.pcbi.1005386)
Supplement: S6 DataSet — This ZIP archive contains a Matlab formatted data file needed to generate the blue curve in Fig 3C. This data should be combined with the file from ‘S7 DataSet’ before being used with the files in ‘S1 DataSet’; the script needed to combine the two files is included here. (ZIP) [file pcbi.1005386.s011.zip]

Archive with 2 entries (2 files):
- JoinDataSet2.m
- DataSet2_a.mat
