# Supplementary material for: Testing the limits of gradient sensing
Source: PLoS Comput Biol. 2017 Feb 16;13(2):e1005386. doi: 10.1371/journal.pcbi.1005386 (PMC5347372; doi:10.1371/journal.pcbi.1005386)
Supplement: S9 DataSet — This ZIP archive contains a Matlab formatted data file needed to generate Fig 8A. This data should be combined with the file from ‘S10 DataSet’ before being used with the file in ‘S2 DataSet’; the script needed to combine the two files is included here. (ZIP) [file pcbi.1005386.s014.zip]

Archive with 2 entries (2 files):
- JoinDataSet12_Grad.m
- DataSet12_Grad_a.mat
