# Supplementary material for: Testing the limits of gradient sensing
Source: PLoS Comput Biol. 2017 Feb 16;13(2):e1005386. doi: 10.1371/journal.pcbi.1005386 (PMC5347372; doi:10.1371/journal.pcbi.1005386)
Supplement: S10 DataSet — This ZIP archive contains the Matlab formatted data file to be combined with the file in ‘S9 DataSet’. (ZIP) [file pcbi.1005386.s015.zip]

Archive with 1 entries (1 files):
- DataSet12_Grad_b.mat
