# Supplementary material for: Testing the limits of gradient sensing
Source: PLoS Comput Biol. 2017 Feb 16;13(2):e1005386. doi: 10.1371/journal.pcbi.1005386 (PMC5347372; doi:10.1371/journal.pcbi.1005386)
Supplement: S11 DataSet — This ZIP archive contains a Matlab formatted data file needed to generate Fig 8B. This data should be combined with the file from ‘S11 DataSet’ before being used with the file in ‘S2 DataSet’; the script needed to combine the two files is included here. (ZIP) [file pcbi.1005386.s016.zip › JoinDataSet13_Grad.m]

%% "Testing the Limits of Gradient Sensing" - VV Lakhani, TC Elston
% PLoS Computational Biology (2017)
% UNC - Chapel Hill Department of Pharmacology
%
% Timothy_Elston@med.unc.edu
% Vinal.Lakhani@gmail.com

%% Join 'DataSet13_Grad_a.mat' + 'DataSet13_Grad_b.mat'
%Must run this script to generate 'DataSet13_Grad.mat'

load('DataSet13_Grad_a.mat');
load('DataSet13_Grad_b.mat');

allcurrCs = cat(3,allcurrCs_a,allcurrCs_b);
clear allcurrCs_a;
clear allcurrCs_b;

save('DataSet13_Grad.mat', 'SaveName', 'T', 'allcurrCs', 'ar', 'conc', 'dom', 'dr', 'dt', 'dx', 'ex', 'frmnote', ...
    'grad', 'm', 'meanCs', 'n', 'stdCs', 't', 'theomeanCs', 'vols', '-v7.3');
